# Supplementary material for: Network Pharmacology-Based Strategy to Identify the Pharmacological Mechanisms of Pulsatilla Decoction against Crohn’s Disease
Source: Front Pharmacol. 2022 Apr 5;13:844685. doi: 10.3389/fphar.2022.844685 (PMC9016333; doi:10.3389/fphar.2022.844685)
Supplement: Supplementary file 1 [file DataSheet1.zip]

Archive with 9 entries (9 files):
- Table (1).DOCX
- Table (2).DOCX
- Table (3).DOCX
- Table (4).DOCX
- Table (5).DOCX
- Table (6).DOCX
- Table (7).DOCX
- Table (8).DOCX
- Table (9).DOCX
